# Supplementary material for: Drug-Initiated Activity Metabolomics Identifies Myristoylglycine as a Potent Endogenous Metabolite for Human Brown Fat Differentiation
Source: Metabolites. 2022 Aug 16;12(8):749. doi: 10.3390/metabo12080749 (PMC9415469; doi:10.3390/metabo12080749)
Supplement: Supplementary file 1 [file metabolites-12-00749-s001.zip]

Archive with 1 entries (1 files):
- metabolites-1848791-supplementary.pdf
